# Supplementary material for: Cytophaga hutchinsonii SprA and SprT Are Essential Components of the Type IX Secretion System Required for Ca2+ Acquisition, Cellulose Degradation, and Cell Motility
Source: Front Microbiol. 2021 Feb 12;12:628555. doi: 10.3389/fmicb.2021.628555 (PMC7906972; doi:10.3389/fmicb.2021.628555)
Supplement: Supplementary file 4 [file Data_Sheet_1.xlsx]

## Sheet: Sheet1
	Surfome of the wild type, ΔsprA mutant, and ΔsprT mutant identified by LC-MS/MS analysisa
	Locus tag	Predicted function	CTD	Ratiob WT/ΔsprA	Ratiob WT/ΔsprT	Spectrum count averages
						WT ΔsprA ΔsprT
	CHU_1221	CHU large protein	TIGR04183	Absent	9.27	80.33	0	8.67
	CHU_1336	CHU large protein; endoglucanase-related protein, glycoside hydrolase family 9 protein	TIGR04183	14	4.67	79.33	5.67	17
	CHU_1107	CHU large protein; endoglucanase, glycoside hydrolase family 5 protein	TIGR04183	40.5	2.45	54	1.33	22
	CHU_3727	CHU large protein; candidate b-glycosidase, CBM9 module, Glycoside Hydrolase Family 8 protein	TIGR04183	119	39.67	39.67	0.33	1
	CHU_3654	CHU large protein; uncharacterized	TIGR04131	6.24	3.12	35.33	5.67	11.33
	CHU_0344	conserved hypothetical protein	TIGR04183	0.76	0.23	27	35.67	116.33
	CHU_1075	CHU large protein; candidate b-glycosidase, glycoside hydrolase family 8 protein	TIGR04183	10.86	4	25.33	2.33	6.33
	CHU_3450	CHU large protein; uncharacterized	TIGR04183	15.5	3.65	20.67	1.33	5.67
	CHU_3437	CHU large protein; uncharacterized	TIGR04131	20.67	3.1	20.67	1	6.67
	CHU_0939	CHU large protein; uncharacterized	TIGR04183	13.75	4.23	18.33	1.33	4.33
	CHU_0353	CHU large protein; candidate b-mannanase, glycoside hydrolase family 26 protein	TIGR04183	Absent	16.67	16.67	0	1
	CHU_0938	CHU large protein; uncharacterized	TIGR04183	Absent	Absent	16	0	0
	CHU_1608	conserved hypothetical protein	TIGR04183	0.8	0.31	15	18.67	47.67
	CHU_0521	conserved hypothetical protein, possibly involved in heme utilization	TIGR04183	Absent	0.55	14	0	25.33
	CHU_0268	hypothetical protein	TIGR04183	5.57	0.55	13	2.33	23.67
	CHU_0961	CHU large protein; candidate b-glycosidase, glycoside hydrolase family 9 protein	TIGR04183	Absent	Absent	12.67	0	0
	CHU_3435	CHU large protein; uncharacterized	TIGR04131	Absent	6	12	0	2
	CHU_0220	CHU large protein; uncharacterized	TIGR04183	0.8	0.92	11	13.67	12
	CHU_1858	conserved hypothetical protein	TIGR04183	Absent	Absent	11	0	0
	CHU_3618	hypothetical protein	TIGR04183	2.38	0.51	10.33	4.33	20.33
	CHU_1557	CHU large protein; uncharacterized	TIGR04131	Absent	15	10	0	0.67
	CHU_2850	CHU large protein; uncharacterized	TIGR04183	30	15	10	0.33	0.67
	CHU_0530	CHU large protein; uncharacterized	TIGR04131	Absent	6.75	9	0	1.33
	CHU_2922	CHU large protein; uncharacterized	TIGR04183	Absent	3.25	8.67	0	2.67
	CHU_3440	CHU large protein	TIGR04131	Absent	1.6	8	0	5
	CHU_1655	non-processive endocellulase	TIGR04183	Absent	3.43	8	0	2.33
	CHU_1240	CHU large protein; candidate bifunctional xylanase/esterase; CBM9 module, Glycoside Hydrolase Family 8 protein and Carbohydrate Esterase Family 4 protein	TIGR04183	Absent	23	7.67	0	0.33
	CHU_2708	hypothetical protein	TIGR04183	0.25	0.11	7.67	31	69.67
	CHU_1934	CHU large protein; uncharacterized	TIGR04131	Absent	Absent	7.33	0	0
	CHU_0878	CHU large protein; uncharacterized	TIGR04183	0.69	0.34	6.67	9.67	19.67
	CHU_3021	hypothetical protein	TIGR04183	1.27	0.63	6.33	5	10
	CHU_0531	CHU large protein; uncharacterized	TIGR04131	Absent	8.5	5.67	0	0.67
	CHU_2603	CHU large protein	TIGR04131	Absent	1.13	5.67	0	5
	CHU_2149	CHU large protein; candidate retaining b-glycosidase, glycoside hydrolase family 5 protein	TIGR04183	Absent	16	5.33	0	0.33
	CHU_3267	hypothetical protein	TIGR04183	Absent	3.5	4.67	0	1.33
	CHU_0444	conserved hypothetical protein	TIGR04183	Absent	Absent	4.33	0	0
	CHU_3220	CHU large protein; uncharacterized	TIGR04131	2.2	3.67	3.67	1.67	1
	CHU_2225	CHU large protein	TIGR04131	Absent	0.85	3.67	0	4.33
	CHU_0799	alpha-tubulin suppressor	TIGR04183	Absent	Absent	3	0	0
	CHU_3514	conserved hypothetical protein	TIGR04183	3	1.29	3	1	2.33
	CHU_1155	CHU large protein; candidate xyloglucanase, glycoside hydrolase family 74 protein	TIGR04183	Absent	Absent	2.67	0	0
	aProteins containing conserved C-terminal domain belonging to TIGR04131 and TIGR04183 family were identified by using the Integrated Microbial Genomes (IMG) v 3.5 Function Profile Tool (http://img.jgi.doe.gov/). CHU_1934, CHU_3220, CHU_3450, and CHU_3727 were not annotated as members of TIGR04131 or TRGR04183 family. Proteins blast by NCBI revealed similarity of CHU_1934 to TRGR04131 with E value…
	bProteins with Ratio of WT/mutant greater than 4 were supposed to be significantly decreased in the mutant.
